# Supplementary material for: Bacterial Community Composition in Three Freshwater Reservoirs of Different Alkalinity and Trophic Status
Source: PLoS One. 2014 Dec 26;9(12):e116145. doi: 10.1371/journal.pone.0116145 (PMC4277477; doi:10.1371/journal.pone.0116145)
Supplement: S1 Table — Bacterial diversity. Bacterial groups retrieved after bTEFAP from the three analysed reservoirs (full depths). (XLSX) [file pone.0116145.s005.xlsx]

## Sheet: SupTab2
		La Gileppe	La Gileppe	La Gileppe	La Gileppe	La Gileppe	La Gileppe	La Gileppe	La Gileppe	La Gileppe	Ry de Rome	Ry de Rome	Ry de Rome	Ry de Rome	Ry de Rome	Ry de Rome	Ry de Rome	Ry de Rome	Ry de Rome	Féronval	Féronval	Féronval	Féronval	Féronval	Féronval	Féronval	Féronval	Féronval
		Epi	Epi	Epi	Meta	Meta	Meta	Hypo	Hypo	Hypo	Epi	Epi	Epi	Meta	Meta	Meta	Hypo	Hypo	Hypo	Epi	Epi	Epi	Meta	Meta	Meta	Hypo	Hypo	Hypo
		April	July	October	April	July	October	April	July	October	April	July	October	April	July	October	April	July	October	April	July	October	April	July	October	April	July	October
		ge04	ge07	ge10	gm04	gm07	gm10	gh04	gh07	gh10	re04	re07	re10	rm04	rm07	rm10	rh04	rh07	rh10	fe04	fe07	fe10	fm04	fm07	fm10	fh04	fh07	fh10
Acidobacteria		0.0246305	0	0	0.0367893	0.0213675	0.0340136	0.027451	0.04	0.049505	0.00588235	0.00425532	0	0.00569801	0	0.00411523	0.0110193	0	0.0342679	0	0	0	0	0.00443459	0.0036036	0.00245098	0	0.00611621
Actinobacteria		0.123153	0.127119	0.152672	0.0936455	0.136752	0.122449	0.121569	0.116	0.118812	0.132353	0.0978723	0.185393	0.17094	0.219595	0.226337	0.137741	0.180628	0.0934579	0.226316	0.13986	0.149606	0.200692	0.110865	0.0954955	0.125	0.153639	0.0565749
BD1-5		0	0	0	0	0	0	0	0	0	0.00294118	0	0	0	0	0	0	0	0	0	0	0	0	0	0	0.00245098	0	0
Bacteroidetes		0.0541872	0.0932203	0.0534351	0.083612	0.106838	0.0714286	0.0666667	0.092	0.0759076	0.197059	0.144681	0.174157	0.128205	0.27027	0.131687	0.134986	0.219895	0.252336	0.284211	0.328671	0.257218	0.242215	0.201774	0.210811	0.22549	0.261456	0.166667
	Bacteroidia	0.00492611	0	0	0.00334448	0	0	0	0	0.00330033	0	0	0	0	0	0.00411523	0	0.0052356	0.0685358	0	0	0	0	0.00665188	0.0018018	0	0.00269542	0.0122324
	Flavobacteria	0	0.00847458	0.00763359	0	0.00854701	0.00680272	0.00392157	0	0.00330033	0.0882353	0.0255319	0.0955056	0.042735	0.138514	0.0823045	0.0385675	0.102094	0.0404984	0.178947	0.136364	0.0813648	0.138408	0.0576497	0.0486486	0.112745	0.102426	0.0244648
	Sphingobacteria	0.0295567	0.0762712	0.0381679	0.0602007	0.0726496	0.0408163	0.0431373	0.036	0.0594059	0.0794118	0.0808511	0.0393258	0.0769231	0.0945946	0.0329218	0.0798898	0.065445	0.0934579	0.0894737	0.115385	0.107612	0.0865052	0.0798226	0.106306	0.0784314	0.097035	0.0764526
	unclassified	0.0197044	0.00847458	0.00763359	0.0200669	0.025641	0.0238095	0.0196078	0.056	0.00990099	0.0294118	0.0382979	0.0393258	0.00854701	0.0371622	0.0123457	0.0165289	0.0471204	0.0498442	0.0157895	0.0769231	0.0682415	0.017301	0.0576497	0.0540541	0.0343137	0.0592992	0.0535168
Candidate_division_OP10		0.00492611	0	0.00763359	0.00334448	0.0042735	0.00340136	0.00784314	0	0	0	0.00851064	0.00561798	0	0	0.00411523	0	0	0.00311526	0.00526316	0.0034965	0.00262467	0	0	0.0036036	0.00245098	0	0.00152905
Candidate_division_OP11		0	0	0	0	0	0	0	0	0	0	0	0	0	0	0	0	0	0	0	0	0	0	0	0.0018018	0	0	0.00152905
Candidate_division_SR1		0	0	0	0	0	0	0	0	0	0	0	0	0.002849	0	0	0	0	0.00311526	0	0	0	0	0	0.0036036	0	0	0.0030581
Candidate_division_TG-1		0.00492611	0	0	0.00334448	0	0	0	0	0	0	0	0	0	0	0	0	0	0	0	0	0	0	0	0	0	0	0.00152905
Candidate_division_TM6		0.00985222	0	0	0.0133779	0	0.00340136	0.00784314	0.028	0.0132013	0.00294118	0	0	0.00569801	0	0	0	0	0	0	0	0	0	0	0	0.00245098	0	0
Candidate_division_TM7		0.0197044	0	0.00763359	0.0200669	0	0.00680272	0.0117647	0.004	0.00660066	0	0	0	0.00569801	0	0	0.00275482	0	0	0	0	0	0	0	0	0	0	0
Chlorobi		0	0	0	0	0	0	0	0	0	0	0	0	0	0	0	0	0	0	0	0	0	0	0.00221729	0.0018018	0	0.00269542	0.00458716
Chloroflexi		0	0	0	0	0	0.00340136	0.00392157	0.004	0.00330033	0	0	0	0	0	0	0.00275482	0	0.00934579	0	0	0.00262467	0	0.0243902	0.0144144	0	0.0107817	0.0259939
Cyanobacteria		0.00985222	0.0677966	0	0.00668896	0.0128205	0.0102041	0	0	0.00330033	0.0647059	0.114894	0.0505618	0.031339	0.0777027	0.0246914	0.030303	0.039267	0.00623053	0.0473684	0.0804196	0.0498688	0.0519031	0.0310421	0.0234234	0.0490196	0.0350404	0.0183486
Deinococcus-Thermus		0	0	0	0	0	0.00340136	0	0	0	0	0	0	0	0	0	0	0	0	0	0	0	0	0	0	0	0	0
Fibrobacteres		0.0147783	0	0.00763359	0.0234114	0.00854701	0.0102041	0.0117647	0.004	0.00660066	0	0	0	0	0	0	0	0	0	0	0	0	0	0	0	0	0	0
Firmicutes		0	0.0254237	0	0.0133779	0	0.00340136	0.00392157	0	0.0132013	0	0	0.00561798	0	0.00337838	0.0246914	0	0.0078534	0.00623053	0	0.0034965	0.00524934	0	0.00443459	0.0108108	0	0	0.0214067
Fusobacteria		0	0	0	0	0	0.00340136	0	0	0	0	0	0	0	0	0	0	0.0026178	0.00311526	0	0	0	0	0	0	0	0	0
Gemmatimonadetes		0.00492611	0	0	0.00668896	0.00854701	0.00680272	0.0117647	0.004	0.00990099	0.00294118	0	0	0.002849	0.00337838	0	0.00550964	0.0026178	0	0.00526316	0.0034965	0	0.00692042	0.00886918	0.00720721	0.00735294	0.00269542	0.00764526
Lentisphaerae		0	0	0	0	0	0	0	0	0	0	0	0	0	0	0	0	0	0	0	0	0	0	0	0.00540541	0	0.00269542	0.00458716
Nitrospirae		0	0	0	0	0.0042735	0	0	0.008	0.00330033	0	0	0	0	0	0	0.00275482	0	0	0	0	0	0	0	0	0	0	0
Planctomycetes		0	0.00847458	0.00763359	0.00334448	0.0128205	0.00680272	0.00392157	0.008	0.0132013	0.0117647	0.00851064	0.011236	0.014245	0	0.00411523	0.0247934	0.0157068	0.00934579	0.0210526	0.020979	0.0131234	0.0242215	0.0177384	0.0108108	0.0196078	0.0134771	0.0152905
Proteobacteria		0.586207	0.440678	0.610687	0.51505	0.491453	0.534014	0.564706	0.492	0.49835	0.414706	0.382979	0.348315	0.447293	0.243243	0.366255	0.449036	0.324607	0.358255	0.278947	0.20979	0.246719	0.276817	0.388027	0.32973	0.313725	0.299191	0.331804
Alphaproteobacteria		0.320197	0.144068	0.305344	0.250836	0.277778	0.306122	0.294118	0.236	0.244224	0.132353	0.102128	0.0842697	0.145299	0.0912162	0.0987654	0.151515	0.120419	0.046729	0.0684211	0.0734266	0.0656168	0.0519031	0.0421286	0.0468468	0.0686275	0.0566038	0.0351682
	Caulobacterales	0.0295567	0.0254237	0.0381679	0.0301003	0.017094	0.0204082	0.027451	0.02	0.029703	0.00882353	0.0212766	0.00561798	0.014245	0.0135135	0.0164609	0.0110193	0.013089	0.00623053	0.0105263	0.00699301	0.0104987	0.0103806	0.00443459	0.00540541	0.00490196	0	0.00152905
	Rhizobiales	0.142857	0.0677966	0.122137	0.107023	0.115385	0.119048	0.117647	0.1	0.10231	0.0529412	0.0212766	0.0224719	0.0541311	0.0101351	0.0246914	0.0688705	0.0287958	0.00934579	0.0210526	0.0104895	0.015748	0.0103806	0.00886918	0.00900901	0.0147059	0.00539084	0.00917431
	Rhodobacterales	0	0	0	0	0	0	0	0	0	0.0117647	0	0.011236	0.011396	0.00675676	0.00823045	0.00550964	0.0052356	0	0.0105263	0.0174825	0.0104987	0.0138408	0.00221729	0.00900901	0.0122549	0.00808625	0.00611621
	Rhodospirillales	0.0837438	0.00847458	0.0916031	0.0635452	0.0769231	0.0816327	0.0862745	0.068	0.0462046	0.0264706	0.0255319	0.0168539	0.014245	0.0202703	0.0205761	0.0192837	0.026178	0.0124611	0.0105263	0.0034965	0.00262467	0.00346021	0.0177384	0.00720721	0.0122549	0.0188679	0.00917431
	Rickettsiales	0	0.00847458	0.00763359	0	0	0	0	0	0	0	0	0	0.00569801	0.00337838	0	0	0	0	0	0	0	0	0	0.0018018	0.00735294	0	0.00152905
	SAR11	0.00492611	0.00847458	0	0.00334448	0.0042735	0.00340136	0.00392157	0.004	0.00330033	0.00588235	0.0170213	0.00561798	0.00569801	0.00675676	0.00823045	0.00550964	0.0078534	0.00311526	0.00526316	0.0104895	0.00262467	0.00346021	0.00221729	0.0018018	0.00245098	0.00539084	0.00152905
	Sphingomonadales	0.0147783	0.0254237	0.0305344	0.00668896	0.0213675	0.0136054	0.00392157	0.008	0.00990099	0.0176471	0.00851064	0.011236	0.011396	0.0101351	0.00823045	0.0137741	0.0078534	0.00311526	0.00526316	0.013986	0.0131234	0.00692042	0.00443459	0.00540541	0.00490196	0.00808625	0.00152905
	unclassified	0.044335	0	0.0152672	0.0401338	0.042735	0.0680272	0.054902	0.036	0.0528053	0.00882353	0.00851064	0.011236	0.02849	0.0202703	0.0123457	0.0275482	0.0314136	0.0124611	0.00526316	0.0104895	0.0104987	0.00346021	0.00221729	0.00720721	0.00980392	0.0107817	0.00458716
Betaproteobacteria		0.17734	0.254237	0.244275	0.160535	0.15812	0.129252	0.137255	0.132	0.115512	0.185294	0.234043	0.151685	0.202279	0.10473	0.139918	0.179063	0.123037	0.205607	0.189474	0.101399	0.102362	0.190311	0.266075	0.154955	0.159314	0.202156	0.169725
	Burkholderiales	0.0935961	0.177966	0.183206	0.083612	0.0897436	0.0646259	0.0745098	0.068	0.0528053	0.155882	0.178723	0.117978	0.150997	0.0844595	0.106996	0.118457	0.0890052	0.0903427	0.173684	0.0909091	0.0813648	0.16955	0.117517	0.0738739	0.107843	0.115903	0.0626911
	Hydrogenophilales	0	0	0	0	0	0	0	0	0	0	0	0	0	0	0	0	0	0.00311526	0	0	0	0	0	0	0	0	0
	Methylophilales	0.00492611	0	0.00763359	0.00668896	0.0042735	0.00340136	0.00392157	0.004	0.00660066	0.00294118	0.00851064	0.00561798	0.00569801	0.00337838	0.00823045	0.00275482	0.0026178	0.00311526	0.00526316	0.0034965	0.00262467	0.00346021	0.00221729	0.00540541	0.00245098	0.00269542	0.0030581
	Neisseriales	0	0.0169492	0.00763359	0	0.0042735	0	0	0.004	0	0	0.00851064	0.00561798	0.002849	0.00337838	0.00411523	0	0.0026178	0.00311526	0	0	0	0	0.00443459	0.0018018	0.00245098	0	0.00458716
	Nitrosomonadales	0.00492611	0	0	0.0167224	0	0.0136054	0.00784314	0.016	0.019802	0	0	0	0.00854701	0	0.00411523	0.0137741	0.0078534	0.00934579	0	0	0.00524934	0.00346021	0.0221729	0.00540541	0.00980392	0.0107817	0.0137615
	Procabacteriales	0	0	0	0	0	0	0	0	0	0	0	0	0	0	0	0	0	0	0	0	0	0.00346021	0	0	0	0	0
	Rhodocyclales	0.00492611	0	0	0	0.0042735	0	0	0	0	0	0	0	0	0	0	0.00275482	0	0.0311526	0.00526316	0	0	0.00346021	0.0554324	0.0234234	0.00735294	0.0377358	0.029052
	TRA3-20	0	0	0.00763359	0.00334448	0.0042735	0.00340136	0.00392157	0	0.00330033	0.00294118	0	0	0.00854701	0.00337838	0.00411523	0.00826446	0	0.00311526	0	0	0.00262467	0	0	0	0.00245098	0	0
	unclassified	0.0689655	0.059322	0.0381679	0.0501672	0.0512821	0.0442177	0.0470588	0.04	0.0330033	0.0235294	0.0382979	0.0224719	0.025641	0.0101351	0.0123457	0.0330579	0.0209424	0.0623053	0.00526316	0.00699301	0.0104987	0.00692042	0.0643016	0.045045	0.0269608	0.0350404	0.0565749
Deltaproteobacteria		0	0	0	0.00334448	0.0042735	0.0102041	0.00392157	0	0.0132013	0.0176471	0.00425532	0.011236	0.022792	0.00675676	0.0205761	0.0247934	0.0104712	0.0529595	0	0.0034965	0.00262467	0	0.0133038	0.0198198	0.00245098	0.0134771	0.0382263
	Bdellovibrionales	0	0	0	0	0	0	0	0	0	0.00294118	0	0.00561798	0.00569801	0.00675676	0	0	0.0052356	0.00623053	0	0.0034965	0.00262467	0	0.00665188	0.0018018	0.00245098	0.00269542	0
	Desulfarculales	0	0	0	0	0	0	0	0	0	0	0	0	0	0	0	0	0	0	0	0	0	0	0	0	0	0	0.00152905
	Desulfobacterales	0	0	0	0	0	0	0	0	0	0	0	0	0	0	0.00411523	0	0	0.00623053	0	0	0	0	0	0.00900901	0	0	0.00917431
	Desulfovibrionales	0	0	0	0	0	0	0	0	0	0	0	0	0	0	0	0	0	0.00623053	0	0	0	0	0	0	0	0	0.0030581
	Desulfuromonadales	0	0	0	0	0	0	0	0	0.00330033	0	0	0	0	0	0.00411523	0.00550964	0	0.0280374	0	0	0	0	0.00443459	0.0018018	0	0.00539084	0.00764526
	Myxococcales	0	0	0	0	0	0.00680272	0.00392157	0	0.00660066	0.0117647	0.00425532	0.00561798	0.017094	0	0.0123457	0.0192837	0.0052356	0.00623053	0	0	0	0	0.00221729	0.0036036	0	0.00539084	0.0030581
	Sva0485	0	0	0	0	0	0	0	0	0	0	0	0	0	0	0	0	0	0	0	0	0	0	0	0	0	0	0.00152905
	Syntrophobacterales	0	0	0	0	0	0.00340136	0	0	0	0	0	0	0	0	0	0	0	0	0	0	0	0	0	0.0018018	0	0	0.0107034
	Syntrophorhabdaceae	0	0	0	0	0	0	0	0	0	0	0	0	0	0	0	0	0	0	0	0	0	0	0	0.0018018	0	0	0
	unclassified	0	0	0	0.00334448	0.0042735	0	0	0	0.00330033	0.00294118	0	0	0	0	0	0	0	0	0	0	0	0	0	0	0	0	0.00152905
Epsilonproteobacteria		0	0	0	0	0	0	0	0	0	0	0	0	0	0	0	0.00275482	0	0.00311526	0	0	0	0	0.00221729	0	0.0122549	0	0.0030581
	Campylobacterales	0	0	0	0	0	0	0	0	0	0	0	0	0	0	0	0.00275482	0	0.00311526	0	0	0	0	0.00221729	0	0.0122549	0	0.0030581
Gammaproteobacteria		0.0541872	0.0423729	0.0458015	0.0735786	0.017094	0.0510204	0.101961	0.076	0.0891089	0.05	0.0255319	0.0898876	0.039886	0.0304054	0.0617284	0.0716253	0.0471204	0.046729	0.0105263	0.013986	0.0419948	0.017301	0.0509978	0.0774775	0.0539216	0.0215633	0.0672783
	Aeromonadales	0	0	0	0	0	0	0	0	0	0	0	0.011236	0	0	0	0	0	0	0	0	0	0	0	0.0018018	0	0	0
	Alteromonadales	0	0	0	0.00334448	0	0	0	0	0	0	0	0	0	0.00337838	0.00411523	0.00275482	0	0	0	0	0	0	0	0	0.00245098	0	0.00152905
	Chromatiales	0	0	0	0	0	0.00340136	0	0	0	0.00294118	0	0.00561798	0	0	0	0	0	0	0	0	0.00262467	0	0.00221729	0.0018018	0	0	0
	Enterobacteriales	0	0	0	0.00334448	0	0	0	0	0.00660066	0	0	0	0	0	0.00411523	0.00275482	0	0.00623053	0	0	0	0	0.00221729	0.0018018	0	0	0.00152905
	Legionellales	0.0197044	0	0.0152672	0.0267559	0.0042735	0.0204082	0.0431373	0.052	0.0363036	0.0176471	0.00425532	0.00561798	0.019943	0.0101351	0.00823045	0.0247934	0.0183246	0.0155763	0	0	0	0.00692042	0.00665188	0.0036036	0.0122549	0.00269542	0.00152905
	Methylococcales	0.00492611	0.00847458	0.00763359	0.00334448	0.0042735	0.00680272	0.00392157	0.004	0.00660066	0.00294118	0	0.00561798	0.002849	0.00337838	0.00823045	0.0192837	0.0026178	0.0124611	0	0	0.0104987	0.00346021	0.0199557	0.0378378	0.0147059	0.00808625	0.0275229
	NKB5	0	0	0	0	0	0.00340136	0	0	0	0	0	0	0	0	0	0	0	0	0	0	0	0	0	0	0	0	0
	Oceanospirillales	0.00492611	0	0	0.00334448	0.0042735	0	0.00392157	0	0	0	0	0	0	0	0.00411523	0.00275482	0	0	0.00526316	0.0034965	0.00524934	0	0	0	0.00735294	0	0
	Pseudomonadales	0	0.0254237	0.00763359	0.00668896	0	0.00680272	0.00392157	0	0.00330033	0	0.012766	0.0337079	0	0	0.00823045	0	0.0078534	0	0	0	0.00524934	0	0.00221729	0.00540541	0	0	0.00458716
	Thiotrichales	0	0	0	0	0	0	0	0	0	0	0	0	0	0	0.00411523	0	0	0	0	0	0	0	0	0	0	0	0
	Xanthomonadales	0	0.00847458	0.00763359	0.00334448	0.0042735	0	0.00784314	0	0.00330033	0	0.00425532	0.00561798	0	0.00337838	0.00823045	0	0.0052356	0.00623053	0.00526316	0.0104895	0.0104987	0.00692042	0.00665188	0.00540541	0.00980392	0.00808625	0.00611621
	unclassified	0.0246305	0	0.00763359	0.0234114	0	0.0102041	0.0392157	0.02	0.0330033	0.0264706	0.00425532	0.0224719	0.017094	0.0101351	0.0123457	0.0192837	0.013089	0.00623053	0	0	0.00787402	0	0.0110865	0.0198198	0.00735294	0.00269542	0.0244648
unclassified		0.0344828	0	0.0152672	0.0267559	0.034188	0.037415	0.027451	0.048	0.0363036	0.0294118	0.0170213	0.011236	0.037037	0.0101351	0.0452675	0.0192837	0.0235602	0.00311526	0.0105263	0.0174825	0.0341207	0.017301	0.0133038	0.0306306	0.0171569	0.00539084	0.0183486
Spirochaetes		0	0	0	0	0	0	0	0	0	0	0	0	0	0	0	0	0	0.00623053	0	0	0	0	0	0	0.00245098	0.00269542	0.0030581
Verrucomicrobia		0.0344828	0.00847458	0.0229008	0.0602007	0.0299145	0.0646259	0.0352941	0.02	0.029703	0.0205882	0.0382979	0.0393258	0.034188	0.0608108	0.0452675	0.0330579	0.0837696	0.0373832	0.0473684	0.041958	0.0472441	0.0588235	0.037694	0.036036	0.0416667	0.0512129	0.029052
WCHB1-60		0	0	0	0	0	0	0.00392157	0	0	0	0	0	0	0	0	0.00275482	0	0	0	0	0	0	0	0	0	0	0
unclassified		0.108374	0.228814	0.129771	0.117057	0.162393	0.112245	0.117647	0.18	0.155116	0.144118	0.2	0.179775	0.150997	0.121622	0.168724	0.162534	0.123037	0.17757	0.0842105	0.167832	0.225722	0.138408	0.168514	0.241441	0.205882	0.16442	0.301223
