# Supplementary material for: Bacterial Community Composition in Three Freshwater Reservoirs of Different Alkalinity and Trophic Status
Source: PLoS One. 2014 Dec 26;9(12):e116145. doi: 10.1371/journal.pone.0116145 (PMC4277477; doi:10.1371/journal.pone.0116145)
Supplement: S2 Table — Pearson correlations. Pearson correlation between OTUs (0.03 cut-off level) and environmental factors (ρ>0.85, p<0.05). (XLSX) [file pone.0116145.s006.xlsx]

## Sheet: SupTab3
environmental factor	OTU	correlation	Taxon ID (from Mothur)
chl_a	Otu1	0.884	Bacteroidetes(100)	Flavobacteria(100)	Flavobacteriales(100)
chl_a	Otu4	0.876	Actinobacteria(100)	Actinobacteria(100)	Actinobacteridae(100)	Actinomycetales(100)	Frankineae(100)	Sporichthyaceae(100)	hgcI_clade(100)
chl_a	Otu5	0.913	Bacteroidetes(100)	Sphingobacteria(100)	Sphingobacteriales(100)	Cytophagaceae(100)	Arcicella(100)
chl_a	Otu8	0.859	Bacteroidetes(100)	Flavobacteria(100)	Flavobacteriales(100)	Flavobacteriaceae(100)
chl_a	Otu14	0.882	Proteobacteria(100)	Betaproteobacteria(100)	Burkholderiales(100)	Comamonadaceae(100)
chl_a	Otu19	0.865	Cyanobacteria(100)	SubsectionI(100)
chl_a	Otu30	0.851	Proteobacteria(100)	Betaproteobacteria(100)	Burkholderiales(100)	Comamonadaceae(100)
chl_a	Otu57	0.861	Bacteroidetes(100)	Flavobacteria(100)	Flavobacteriales(100)	Cryomorphaceae(100)	Fluviicola(100)
chl_a	Otu65	0.868	Proteobacteria(100)	Betaproteobacteria(100)	Burkholderiales(100)
chl_a	Otu75	0.881	Proteobacteria(100)	Betaproteobacteria(100)	Burkholderiales(100)	Comamonadaceae(100)	Pelomonas(100)
chl_a	Otu94	0.94	Actinobacteria(100)	Actinobacteria(100)	Actinobacteridae(100)	Actinomycetales(100)	Frankineae(100)	Sporichthyaceae(100)	hgcI_clade(100)
chl_a	Otu152	0.874	Bacteria(100)	Proteobacteria(100)	Betaproteobacteria(100)	Burkholderiales(100)	Comamonadaceae(100)	Rhodoferax(100)
Cond	Otu13	0.886	Actinobacteria(100)	Actinobacteria(100)	Actinobacteridae(100)	Actinomycetales(100)	Frankineae(100)	Sporichthyaceae(100)	hgcI_clade(100)
Cond	Otu26	0.881	Actinobacteria(100)	Actinobacteria(100)	Actinobacteridae(100)	Actinomycetales(100)	Frankineae(100)	Sporichthyaceae(100)	hgcI_clade(100)
Cond	Otu49	0.891	Proteobacteria(100)	Betaproteobacteria(100)	Burkholderiales(100)	Comamonadaceae(100)	Rhodoferax(100)
DIN	Otu17	0.941	Proteobacteria(100)	Betaproteobacteria(100)	Rhodocyclales(100)	Rhodocyclaceae(100)
DIN	Otu20	0.874	Actinobacteria(100)	Actinobacteria(100)	Actinobacteridae(100)	Actinomycetales(100)
DIN	Otu22	0.892	Bacteroidetes(100)
DIN	Otu84	0.898	Bacteroidetes(100)	Sphingobacteria(100)	Sphingobacteriales(100)	Cyclobacteriaceae(100)	uncultured(100)
DIN	Otu101	0.904	Cyanobacteria(100)	SubsectionI(100)
DIN	Otu104	0.855	Cyanobacteria(100)	SubsectionI(100)
DIN	Otu106	0.947	Bacteroidetes(100)	Sphingobacteria(100)	Sphingobacteriales(100)
DIN	Otu117	0.89	Cyanobacteria(100)	SubsectionI(100)
DIN	Otu132	0.874	Bacteroidetes(100)	Flavobacteria(100)	Flavobacteriales(100)	Cryomorphaceae(100)	Fluviicola(100)
DIN	Otu137	0.868	Planctomycetes(100)	OM190(100)
DIN	Otu160	0.868	Bacteria(100)	Bacteroidetes(100)	Sphingobacteria(100)	Sphingobacteriales(100)
P_tot	Otu206	0.882	Bacteria(100)
P_tot	Otu250	0.889	Bacteria(100)	Verrucomicrobia(100)	Verrucomicrobiae(100)	Verrucomicrobiales(100)	Verrucomicrobiaceae(100)	Prosthecobacter(100)
P_tot	Otu252	0.95	Bacteria(100)	Proteobacteria(100)	Alphaproteobacteria(100)	Rhizobiales(100)	Phyllobacteriaceae(100)	Aminobacter(100)
P_tot	Otu291	0.898	Bacteria(100)	Proteobacteria(100)	Gammaproteobacteria(100)	Xanthomonadales(100)	Xanthomonadaceae(100)	Arenimonas(100)
SRP	Otu52	0.897	Bacteroidetes(100)	Sphingobacteria(100)	Sphingobacteriales(100)
SRP	Otu160	0.98	Bacteroidetes(100)	Sphingobacteria(100)	Sphingobacteriales(100)
TOC	Otu3	-0.859	Bacteroidetes(100)	Flavobacteria(100)	Flavobacteriales(100)	Flavobacteriaceae(100)	Flavobacterium(100)
